# Supplementary material for: Development of Thermo-Responsive and Salt-Adaptive Ultrafiltration Membranes Functionalized with PNIPAM-co-PDMAC Copolymer
Source: Membranes (Basel). 2025 May 28;15(6):164. doi: 10.3390/membranes15060164 (PMC12195130; doi:10.3390/membranes15060164)
Supplement: Supplementary file 1 [file membranes-15-00164-s001.zip]

Archive with 1 entries (1 files):
- membranes-3646703-supplementary.pdf
